# Supplementary material for: A Rare Case of Dedifferentiated Liposarcoma with Osteosarcomatous Differentiation-Diagnostic and Therapeutic Challenges
Source: Diseases. 2023 Dec 25;12(1):6. doi: 10.3390/diseases12010006 (PMC10814935; doi:10.3390/diseases12010006)
Supplement: Supplementary file 1 [file diseases-12-00006-s001.zip]

Archive with 1 entries (1 files):
- diseases-2750177-supplementary.pdf
